# Supplementary material for: I-Gel is a suitable alternative to endotracheal tubes in the laparoscopic pneumoperitoneum and trendelenburg position
Source: BMC Anesthesiol. 2017 Jan 6;17:3. doi: 10.1186/s12871-016-0291-1 (PMC5267400; doi:10.1186/s12871-016-0291-1)
Supplement: Additional file 1: — “Demographic and postoperative complication changes” This file contains raw data about demographic and postoperative complications. (XLSX 13 kb) [file 12871_2016_291_MOESM1_ESM.xlsx]

## Sheet: 工作表1
age	gender	surgery	BW	BH	BMI	ASA	Mallampati score	surgery time	igel or endo	i-gel size	Pneumo pressure(5min)	Pneumo pressure(10min)	SpO2(POR)	Cough(POR)	Laryngeal stridor(POR)	sore throat(POR)	positive ventilation(POR)	re-tracheal intubation(POR)		vomitus
32	0	1	45	156	18.5	2	1	183	0	*	13	13	100	0	0	1	0	0	0	0
38	0	1	63	158	25.23	2	2	48	0	*	12	13	100	0	0	0	0	0	0	0
38	0	1	54.3	160	21.21	1	1	105	0	*	14	14	100	0	0	0	0	0	0	0
29	0	1	54.2	164.7	19.98	1	1	125	0	*	13	13	100	0	0	0	0	0	0	0
53	0	1	53	153	22.64	2	2	190	0	*	13	13	100	0	0	0	0	0	0	0
72	0	2	54.9	147.5	25.14	2	2	130	0	*	13	13	99	0	0	0	0	0	0	0
38	0	3	56	161	21.6	1	1	55	0	*	13	13	100	0	0	0	0	0	0	0
22	0	1	41.3	165.5	15.15	1	1	71	0	*	13	13	100	0	0	0	0	0	0	0
28	0	1	48.7	149.2	21.88	1	1	63	0	*	13	13	100	0	0	0	0	0	0	0
32	0	1	57	160	22.27	1	1	115	0	*	13	13	100	0	0	0	0	0	0	0
45	0	2	55	164	20.45	1	1	129	0	*	13	13	100	0	0	0	0	0	0	0
29	0	3	54	160	21.09	2	1	142	0	*	13	13	100	0	0	1	0	0	0	0
27	0	1	42	153	17.94	1	1	157	0	*	13	13	100	0	0	1	0	0	0	0
39	0	2	64	163	24.089	1	1	163	0	*	13	13	100	0	0	1	0	0	0	0
54	0	2	48.5	153	20.71	2	1	207	0	*	13	13	100	0	0	1	0	0	0	0
29	0	1	41	153	17.5146	1	1	109	0	*	13	13	100	0	0	1	0	0	0	0
35	0	2	53	164	19.7	2	1	122	0	*	13	13	100	0	0	0	0	0	0	0
28	0	1	68.7	169	24.05	1	1	106	0	*	13	13	100	0	0	1	0	0	0	0
40	0	1	63.8	160	24.92	1	1	71	0	*	13	13	100	0	0	1	0	0	0	0
24	0	1	54	159	21.35	1	1	58	0	*	13	13	100	0	0	1	0	0	0	0
44	0	1	70	158	28	2	2	193	1	1	13	13	100	0	0	1	0	0	0	0
40	0	2	55	164	20.45	2	2	141	1	1	13	13	100	0	0	0	0	0	0	0
50	0	2	71	167	25.45	2	2	112	1	1	12	12	100	0	0	0	0	0	0	0
37	0	1	53	156	21.78	2	1	88	1	1	13	13	100	0	0	0	0	0	0	0
30	0	1	55.6	171	19.01	2	1	191	1	1	13	13	100	0	0	0	0	0	0	0
54	0	2	44	153	18.8	1	2	103	1	1	13	13	100	0	0	0	0	0	0	0
45	0	1	54	161.5	20.7	1	1	107	1	1	13	13	100	0	0	0	0	0	0	0
35	0	3	58.85	163	22.02	1	1	126	1	1	13	13	100	0	0	0	0	0	0	0
38	0	2	45.5	160	17.77	2	2	89	1	1	13	13	100	0	0	0	0	0	0	0
33	0	1	47.7	163.1	17.93	1	1	41	1	1	13	13	100	0	0	0	0	0	0	0
44	0	2	58.9	160.2	22.95	2	1	85	1	1	13	13	100	0	0	0	0	0	0	0
33	0	1	74.6	167.3	26.65	1	1	195	1	1	13	13	99	0	0	1	0	0	0	0
42	0	2	75	168	26.57	1	1	154	1	1	13	13	100	0	0	1	0	0	0	0
49	0	2	48	154	20.23	2	1	64	1	0	13	13	100	0	0	0	0	0	0	0
44	0	3	51.7	161.1	19.945	1	1	120	1	1	13	13	100	0	0	0	0	0	0	0
41	0	1	46.9	151.4	20.46	2	1	105	1	0	13	13	100	0	0	0	0	0	0	0
49	0	2	48.7	160.2	18.97	2	1	84	1	1	13	13	100	0	0	0	0	0	0	0
26	0	1	48.8	167	17.497	1	1	90	1	1	13	13	100	0	0	0	0	0	0	0
44	0	1	51.85	159	20.5944	1	2	74	1	1	13	13	100	0	0	0	0	0	0	0
35	0	1	57	156	23.42	1	2	69	1	1	13	13	100	0	0	0	0	0	0	0

## Sheet: 工作表2
	i-gel size
	3	0
	4	1
	yes	1
	no	0
