# Supplementary material for: I-Gel is a suitable alternative to endotracheal tubes in the laparoscopic pneumoperitoneum and trendelenburg position
Source: BMC Anesthesiol. 2017 Jan 6;17:3. doi: 10.1186/s12871-016-0291-1 (PMC5267400; doi:10.1186/s12871-016-0291-1)
Supplement: Additional file 2: — “Respiratory parameters” This file contains raw data about the respiratory parameters, including leak fraction, leak volume, etc. (XLSX 14 kb) [file 12871_2016_291_MOESM2_ESM.xlsx]

## Sheet: 工作表1
age	BMI	surgery time	igel or endo	Ppeak(0min)	Ppeak(LPT)	Pmean(0min)	Pmean(LPT)	RAW(0min)	RAW(LPT)	leak volume(0min)	leak volume(LPT)	leak fraction(0min)	leak fraction(LPT)	Compliance(0min)	Compliance(LPT)
53	22.64	190	0	13.8	27.25	5.27	8.16	10.85	14.92	23.68	28.82	0.0570465	0.0668926	39.3	16.85
54	20.71	207	0	11.919	22.785	4.557	6.823	10.001	13.044	32.743	14.986	0.0783121	0.0366611	43.776	19.552
38	21.6	55	0	11.93	23	4.87	7.23	9.74	13.58	35.44	27.69	0.0757621	0.0585995	61.96	23.35
45	20.45	129	0	12.57	21.24	5.06	6.47	10.52	14.14	29.62	27.87	0.0665618	0.0615313	46.41	23.036
72	25.14	130	0	16	33.04	6.13	10.22	19.41	25.77	28.25	38.74	0.0732815	0.0894564	30.25	14.32
28	24.05	106	0	13.065	21.957	5.025	6.857	10.0735	12.716	26.18	32.19	0.0523485	0.0627938	48.035	24.8
38	25.23	48	0	15.28	25.28	5.78	7.94	10.7	13.37	12.49	11.05	0.0286711	0.0246801	39.18	20.23
39	24.089	163	0	15.88	26.33	5.519	7.523	11.438	14.952	21.91	13.01	0.0471062	0.0285495	34.652	18.314
35	19.7	122	0	12.495	21.085	4.79	6.615	10.57	12.702	17.935	23.91	0.0386668	0.0501405	49.29	25.01
32	22.27	115	0	13.08	20.56	4.99	6.61	10.42	13.176	38.77	37.97	0.081683	0.0799436	44.51	24.91
40	24.92	71	0	13.47	22.77	5.165	7.233	10.0535	12.3587	25.94	15.025	0.0575434	0.0322858	42.33	22.529
32	18.5	183	0	11.31	16.09	4.49	5.5	9.94	11.64	39.94	41.97	0.0956326	0.0975797	44.81	28.81
38	21.21	105	0	11.65	20.54	4.65	6.57	9.92	13.09	24.68	21.94	0.0555531	0.0500559	56.2	24.44
22	15.15	71	0	12.9	18.4	4.9	6.06	11.15	12.48	27.93	35.08	0.0576375	0.0713516	51.99	31.66
29	19.98	125	0	13.17	22.11	5	6.68	11	14.6	25.74	29.84	0.056169	0.0648583	46.26	22.38
29	21.09	142	0	11.29	19.73	4.76	6.59	9.77	12.693	28.09	34.48	0.0682658	0.0794763	49.55	23.98
27	17.94	157	0	11.19	22.973	4.614	7.068	9.597	14.283	16.5	14.215	0.0394149	0.0328324	50.619	20.678
24	21.35	58	0	12	17.7	4.79	5.91	9.61	12.14	37.3	37.61	0.0776744	0.07888	58.62	30.67
29	17.5146	109	0	11.938	17.91	5.014	5.852	9.191	11.707	11.307	32.068	0.0268174	0.0717938	50.647	26.657
28	21.88	63	0	11.15	19.83	4.35	6.18	10.79	14.12	23.65	25.21	0.0623484	0.0647207	43.05	20.97
35	23.42	69	1	11.1047	20.166	4.347	6.328	5.842	9.108	21.719	24.319	0.049811	0.0541374	47.666	23.461
26	17.497	90	1	10.779	16.647	4.77	5.905	4.713	6.279	19.082	22.325	0.0399631	0.045763	60.475	33.563
54	18.8	103	1	10.3	17.92	4.12	5.75	5.64	7.02	35.1	30.44	0.0804677	0.0690547	52.22	26.39
33	26.65	195	1	16.204	29.305	5.968	8.347	6.403	11.326	45.795	29.675	0.0915451	0.0671714	33.84	15.363
40	20.45	141	1	11.63	19.81	4.61	6.65	5.79	7.54	32.34	21.99	0.0692461	0.0497951	48.96	25.71
30	19.01	191	1	12.39	21.58	5.1	6.93	5.6	8.78	44.79	36.43	0.084783	0.0722101	52.75	24.92
50	25.45	112	1	13.26	25.5	5.24	7.84	7.04	9.21	32.52	36.15	0.0651299	0.0696814	46.26	21.32
49	20.23	64	1	10.988	19.47	4.139	6.03	5.446	7.2675	19.254	25.64	0.0458349	0.0613808	48.157	22.64
44	22.95	85	1	11.457	20.32	4.652	6.405	6.88	8.4105	35.546	32.54	0.0884999	0.0786427	41.84	20.965
44	28	193	1	13.2	27.08	5.27	8.51	7.52	12.75	33.52	8.48	0.086	0.02	35.38	19.11
42	26.57	154	1	12.53	23.6875	4.983	7.568	5.625	7.4225	20.62	12	0.0436061	0.0257729	46.67	21.618
45	20.7	107	1	10.59	19.38	4.27	6.13	6.34	8.68	33.88	39.51	0.0741032	0.0839317	53.59	25.82
38	17.77	89	1	11.928	22.263	4.585	6.8	5.338	6.44	31.44	14.85	0.0709386	0.0335033	43.67	21.27
44	19.945	120	1	11.316	22.29	4.45	6.875	5.237	7.458	23.615	31.5125	0.0481036	0.0625341	54.86	23.875
37	21.78	88	1	14.41	21.85	5.48	6.94	9.74	8.91	36.63	36.34	0.0804242	0.0791807	37.57	22.04
49	18.97	84	1	11.055	19.73	4.325	6.092	5.1135	7.529	18.23	46.058	0.0421825	0.102491	48.75	22.88
35	22.02	126	1	11.42	21.18	4.68	7.67	6.1	8.24	39.24	47.1	0.0853173	0.103115	50.36	22.62
33	17.93	41	1	11.718	15.85	4.737	5.605	5.428	5.8	17	12.725	0.0372971	0.0293775	50.53	31.69
44	20.5944	74	1	11.328	21.671	4.757	7.028	6.079	8.084	25.081	19.086	0.0561743	0.0409316	50.395	23.547
41	20.46	105	1	11.294	20.318	4.4	6.29	6.683	7.797	29.955	20.983	0.0719199	0.0479327	44.273	23.15
